# Supplementary material for: Mild Clinical Presentation of Joubert Syndrome in a Male Adult Carrying Biallelic MKS1 Truncating Variants
Source: Diagnostics (Basel). 2021 Jul 6;11(7):1218. doi: 10.3390/diagnostics11071218 (PMC8303764; doi:10.3390/diagnostics11071218)
Supplement: Supplementary file 1 [file diagnostics-11-01218-s001.zip]

Archive with 1 entries (1 files):
- diagnostics-1258729-supplementary.pdf
